# Supplementary material for: A state space modeling approach to real-time phase estimation
Source: eLife. 2021 Sep 27;10:e68803. doi: 10.7554/eLife.68803 (PMC8536256; doi:10.7554/eLife.68803)
Supplement: Table 1—source data 1. [file elife-68803-table1-data1.zip]

Archive with 2 entries (2 files):
- Table 1.mat
- __MACOSX/._Table 1.mat
